# Supplementary material for: Association Between Nursing Education and Risk of Eating Behavior Disorders Among Undergraduate Students
Source: Nurs Rep. 2025 Dec 7;15(12):433. doi: 10.3390/nursrep15120433 (PMC12735860; doi:10.3390/nursrep15120433)
Supplement: Supplementary file 1 [file nursrep-15-00433-s001.zip]

Archive with 1 entries (1 files):
- nursrep-3990659-supplementary.pdf
